# Supplementary material for: Evolutionary conservation of MLO gene promoter signatures
Source: BMC Plant Biol. 2019 Apr 17;19:150. doi: 10.1186/s12870-019-1749-3 (PMC6471879; doi:10.1186/s12870-019-1749-3)
Supplement: Supplementary file 1 — Table S1. List of 316 candidate CREs in the putative promoter regions of MLOs characterized by Iovieno et al., (2016). Table S2. Functional annotation of CREs in MLO-PPRs. The classification is based on the molecular function and the biological processes of the genes containing CREs. Table S3. List of enriched-CREs identified for each phylogenetic clade. Table S4. List of enriched motifs identified in the putative promoter regions (PPRs) of MLO genes upregulated during the interaction with PM fungi and/or belonging to the phylogenetic clade V. Table S5. Gene-specific primers used in this study for gene-expression analysis and their amplification efficiency. (XLSX 31 kb) [file 12870_2019_1749_MOESM1_ESM.xlsx]

## Sheet: Supplementary Table 1
STable 1. List of 316 candidate CREs in the putative promoter regions of MLOs characterized by Iovieno et al., (2016).
Motif_ID	Motif_name
S000001	-300CORE
S000002	-300MOTIFZMZEIN
S000006	SEF1MOTIF
S000007	ABADESI1
S000010	RYREPEAT4
S000012	ABREOSRAB21
S000013	ABREATRD22
S000014	ABRECE1HVA22
S000015	ABRETAEM
S000016	ACGTROOT1
S000020	AMYBOX1
S000021	AMYBOX2
S000022	ARE1
S000024	ASF1MOTIFCAMV
S000025	AT1BOX
S000026	AUXREPSIAA4
S000027	GCAACREPEATZMZEIN
S000028	CAATBOX1
S000029	CAATBOX2
S000030	CCAATBOX1
S000031	CELLCYCLESC
S000032	CEREGLUBOX1PSLEGA
S000033	CEREGLUBOX2PSLEGA
S000034	CEREGLUBOX3PSLEGA
S000037	ERELEE4
S000039	GATABOX
S000041	GBOXLERBCS
S000042	CACGTGMOTIF
S000051	GT1MOTIFPSRBCS
S000053	HEXMOTIFTAH3H4
S000056	HSELIKENTACIDICPR1
S000063	MARABOX1
S000064	MARARS
S000067	MARTBOX
S000069	MRNA3ENDTAH3
S000070	NAPINMOTIFBN
S000071	NONAMERMOTIFTAH3H4
S000076	OCTAMERMOTIFTAH3H4
S000077	OPAQUE2ZMB32
S000080	POLASIG1
S000081	POLASIG2
S000085	INTRONUPPER
S000086	INTRONLOWER
S000088	POLASIG3
S000098	ROOTMOTIFTAPOX1
S000099	RSEPVGRP1
S000100	RYREPEATLEGUMINBOX
S000102	RYREPEATVFLEB4
S000103	SEF4MOTIFGM7S
S000105	RYREPEATGMGY2
S000108	TATABOX1
S000109	TATABOX2
S000110	TATABOX3
S000111	TATABOX4
S000112	TOPOISOM
S000113	TRANSTART
S000115	SEF3MOTIFGM
S000116	OCTAMOTIF2
S000117	ABRE2HVA22
S000118	ABRE3HVA22
S000119	EMBP1TAEM
S000122	-300ELEMENT
S000123	SV40COREENHAN
S000124	IBOX
S000125	GT1CORE
S000126	LBOXLERBCS
S000127	RBCSCONSENSUS
S000130	ACGTABOX
S000131	ACGTCBOX
S000132	ACGTTBOX
S000133	ABREZMRAB28
S000135	ABRE3HVA1
S000136	PALBOXPPC
S000137	PALBOXAPC
S000138	PALBOXLPC
S000142	ELRECOREPCRP1
S000143	2SSEEDPROTBANAPA
S000144	EBOXBNNAPA
S000145	ABREBNNAPA
S000146	HEXAMERATH4
S000147	NONAMERATH4
S000148	CANBNNAPA
S000149	CCA1ATLHCB1
S000152	DREDR1ATRD29AB
S000153	LTRECOREATCOR15
S000154	SPHCOREZMC1
S000155	ELRENTCHN50
S000157	LTREATLTI78
S000159	TCA1MOTIF
S000164	O2F3BE2S1
S000166	S2FSORPL21
S000167	MYBPLANT
S000174	MYCATRD22
S000175	MYBATRD22
S000176	MYBCORE
S000177	MYB2AT
S000179	MYBPZM
S000180	MYBST1
S000181	MYBGAHV
S000182	MYB26PS
S000183	SP8BFIBSP8AIB
S000184	SP8BFIBSP8BIB
S000185	SURE2STPAT21
S000186	SURE1STPAT21
S000191	RGATAOS
S000194	ACIIIPVPAL2
S000198	GT1CONSENSUS
S000199	IBOXCORE
S000200	HBOXCONSENSUSPVCHS
S000203	TATABOX5
S000204	BOX2PSGS2
S000205	CGACGOSAMY3
S000212	SITE3SORPS1
S000215	S1FSORPL21
S000216	SITEIIAOSPCNA
S000217	SITEIIBOSPCNA
S000219	ABREBZMRAB28
S000220	GRAZMRAB28
S000222	BOX1PSGS2
S000223	S1FBOXSORPS1L21
S000224	SITEIOSPCNA
S000226	BOXCPSAS1
S000229	BOXIIPCCHS
S000231	LRENPCABE
S000232	AGCBOXNPGLB
S000233	HDMOTIFPCPR2
S000234	AUXRETGA1GMGH3
S000235	AUXRETGA2GMGH3
S000236	MSACRCYM
S000242	NRRBNEXTA
S000244	QARBNEXTA
S000245	POLLEN1LELAT52
S000246	POLLEN2LELAT52
S000249	VSF1PVGRP18
S000250	LTRE1HVBLT49
S000251	MNF1ZMPPC1
S000252	CIACADIANLELHC
S000254	QELEMENTZMZM13
S000255	PALINDROMICCBOXGM
S000259	PYRIMIDINEBOXOSRAMY1A
S000262	ABREDISTBBNNAPA
S000263	PROXBBNNAPA
S000264	RYREPEATBNNAPA
S000265	DOFCOREZM
S000270	ARFAT
S000272	GBOX10NT
S000273	NTBBF1ARROLB
S000277	GCN4OSGLUB1
S000278	ACGTOSGLUB1
S000280	5659BOXLELAT5659
S000281	ACGTABREMOTIFAOSOSEM
S000287	SGBFGMGMAUX28
S000290	ABREMOTIFIOSRAB16B
S000291	ABREMOTIFIIIOSRAB16B
S000292	DPBFCOREDCDC3
S000293	SPHZMC1
S000296	BOXIINTPATPB
S000298	PYRIMIDINEBOXHVEPB1
S000301	CONSERVED11NTZMATP1
S000302	LREBOXIPCCHS1
S000303	LREBOXIIPCCHS1
S000305	OBP1ATGST6
S000308	TELOBOXATEEF1AA1
S000310	WBBOXPCWRKY1
S000313	CPRFPCCHS
S000314	RAV1AAT
S000315	RAV1BAT
S000316	AGATCONSENSUS
S000317	ATHB1ATCONSENSUS
S000318	ATHB2ATCONSENSUS
S000321	ZDNAFORMINGATCAB1
S000323	LS5ATPR1
S000325	B2GMAUX28
S000327	C2GMAUX28
S000328	D1GMAUX28
S000329	D2GMAUX28
S000330	D3GMAUX28
S000331	D4GMAUX28
S000334	HEXAT
S000337	DR5GMGH3
S000338	AGL1ATCONSENSUS
S000339	AGL2ATCONSENSUS
S000340	TATAPVTRNALEU
S000342	AGAMOUSATCONSENSUS
S000344	AAGACGTAGATACL12
S000351	GCBP2ZMGAPC4
S000352	BS1EGCCR
S000353	AACACOREOSGLUB1
S000354	PROLAMINBOXOSGLUB1
S000355	ACEATCHS
S000356	MREATCHS
S000360	GGTCCCATGMSAUR
S000361	HBOXPVCHS15
S000362	REALPHALGLHCB21
S000363	REBETALGLHCB21
S000366	E2FANTRNR
S000367	E2FBNTRNR
S000368	CACGCAATGMGH3
S000370	CATATGGMSAUR
S000371	ATHB5ATCORE
S000372	GMHDLGMVSPB
S000373	HDZIP2ATATHB2
S000374	AMMORESIIUDCRNIA1
S000375	AMMORESIVDCRNIA1
S000376	AMMORESVDCRNIA1
S000377	TGACGTVMAMY
S000378	GTGANTG10
S000381	PIATGAPB
S000383	TBOXATGAPB
S000385	EVENINGAT
S000386	L1BOXATPDF1
S000387	TAAAGSTKST1
S000388	JASE1ATOPR1
S000390	WBOXATNPR1
S000391	SEBFCONSSTPR10A
S000392	-10PEHVPSBD
S000393	ARECOREZMGAPC4
S000394	ACGTABREMOTIFA2OSEM
S000395	INRNTPSADB
S000396	E2F1OSPCNA
S000397	TE2F2NTPCNA
S000398	BBOXSITE1STPAT
S000399	ATHB6COREAT
S000400	TATABOXOSPAL
S000401	DRE1COREZMRAB17
S000402	DRE2COREZMRAB17
S000403	TATCCAOSAMY
S000404	CARGATCONSENSUS
S000405	GAGAGMGSA1
S000406	ABREATCONSENSUS
S000408	MYB1AT
S000409	MYB2CONSENSUSAT
S000411	CRTDREHVCBF2
S000414	ABRELATERD1
S000415	ACGTATERD1
S000416	TATCCACHVAL21
S000417	E2FAT
S000418	DRECRTCOREAT
S000419	GARE1OSREP1
S000420	GARE2OSREP1
S000421	CAREOSREP1
S000422	TGTCACACMCUCUMISIN
S000424	IBOXCORENT
S000425	UPRMOTIFIAT
S000426	UPRMOTIFIIAT
S000427	GAGA8HVBKN3
S000429	UPRE2AT
S000430	GCCCORE
S000431	CARGCW8GAT
S000432	LEAFYATAG
S000433	WUSATAg
S000436	BP5OSWX
S000438	GADOWNAT
S000439	GAREAT
S000440	CDA1ATCAB2
S000442	WBOXHVISO1
S000443	MYB1LEPR
S000444	AGMOTIFNTMYB2
S000446	CARGNCAT
S000447	WRKY71OS
S000449	CACTFTPPCA1
S000450	PREATPRODH
S000451	GLMHVCHORD
S000452	EMHVCHORD
S000453	GT1GMSCAM4
S000454	ARR1AT
S000455	PE2FNTRNR1A
S000456	VOZATVPP
S000457	WBOXNTERF3
S000458	T/GBOXATPIN2
S000459	P1BS
S000460	CTRMCAMV35S
S000461	NODCON1GM
S000462	NODCON2GM
S000465	LECPLEACS2
S000467	OSE1ROOTNODULE
S000468	OSE2ROOTNODULE
S000470	SREATMSD
S000471	UP1ATMSD
S000472	UP2ATMSD
S000473	TL1ATSAR
S000474	SITEIIATCYTC
S000475	HDZIPIIIAT
S000476	E2FCONSENSUS
S000477	ANAERO1CONSENSUS
S000478	ANAERO2CONSENSUS
S000479	ANAERO3CONSENSUS
S000480	ANAERO4CONSENSUS
S000481	ANAERO5CONSENSUS
S000482	SORLIP1AT
S000483	SORLIP2AT
S000484	SORLIP3AT
S000485	SORLIP4AT
S000486	SORLIP5AT
S000487	SORLREP2AT
S000488	SORLREP3AT
S000489	SORLREP4AT
S000490	SORLREP5AT
S000491	CPBCSPOR
S000492	BOXLCOREDCPAL
S000493	CURECORECR
S000494	EECCRCAH1
S000496	WRECSAA01
S000497	CBFHV
S000498	BIHD1OS
S000499	SURECOREATSULTR11
S000500	SBOXATRBCS
S000501	CGCGBOXAT
S000502	MYBCOREATCYCB1
S000505	IRO2OS
S000506	PRECONSCRHSP70A
S000507	ABRERATCAL
S000508	WBOXNTCHN48
S000510	XYLAT
S000511	CMSRE1IBSPOA
S000512	RHERPATEXPA7

## Sheet: Supplementary Table 2
STable 2. Functional annotation of candidate CREs in the MLO-PPRs. The classification is based on the molecular function and the biological processes of the genes containing CREs.
CREs Class	CREsN.	Clade I CREs	Clade II CREs	Clade III CREs	Clade IV CREs	Clade V CREs	Clade VI CREs	Clade VII CREs	Clade VIII CREs	Outgroup CREs	Total
MA	64	4856 (54.5)	6699 (79.4)	4805 (61.5)	624 (9.5)	5135 (62)	1176 (17.5)	1466 (21.8)	302 (5.2)	195 (4.6)	25258
TA	76	9935 (121.8)	13011 (143.3)	9903 (123.4)	1821 (27.1)	11301 (138.5)	2480 (32.5)	3007 (42.3)	530 (10)	365 (8.7)	52353
TSA	45	7145 (84.6)	9516 (112.7)	6735 (84.1)	1322 (21.2)	7467 (93.3)	1714 (26.6)	2082 (31.2)	441 (7.9)	298 (5.6)	36720
HR	61	2228 (31.6)	3166 (37.9)	2127 (30.9)	485 (8.5)	2429 (37)	506 (8.9)	685 (13.1)	164 (4.3)	145 (3.7)	11935
ASR	50	5139 (65.9)	6990 (85.2)	4890 (62.7)	715 (11.2)	5552 (75)	1161 (19.3)	1447 (21.9)	365 (7.6)	220 (4.4)	26479
BSR	24	3036 (38.3)	4552 (54.6)	2896 (36.6)	456 (6.1)	3191 (40.3)	718 (9)	918 (13.8)	214 (3.2)	123 (2.1)	16104
Total	320	32339	43934	31356	5423	35075	7755	9605	2016	1346	168849
The 316 different CREs annotated in the MLO-promoter regions are grouped into 6 different classes (MA: metabolic activity; TA: transcription activity; TSA: tissue specific activity; HR: hormonal response; ASR: abiotic stress response; BSR: biotic stress response). The distribution of cis regulatory elements into the nine phylogenetic clades is showed. In addition, the normalised value [CREsCLADE …

## Sheet: Supplementary Table 3
Stable 3. List of enriched-CREs identified for each phylogenetic clades.
Phylogenetic_Clade	Motif_name	p-value	Adjusted p-value
I	MYCATRD22	9.23e-7	2.95e-4
II	RAV1BAT	4.30e-5	1.37e-2
II	WBOXNTCHN48	1.35e-4	4.22e-2
III	POLASIG1	5.71e-5	1.81e-2
III	POLASIG2	6.88e-5	2.18e-2
III	GT1GMSCAM4	7.75e-5	2.45e-2
III	TATABOX5	8.23e-5	2.60e-2
III	MARTBOX	9.26e-5	2.92e-2
IV	AGCBOXNPGLB	1.58e-4	4.92e-2
V	SORLREP3AT	3.52e-10	1.13e-7
V	WBOXHVISO1	3.11e-9	9.94e-7
V	TATAPVTRNALEU	3.69e-9	1.18e-6
V	TATABOX4	4.07e-9	1.30e-6
V	WBBOXPCWRKY1	4.90e-9	1.57e-6
V	ROOTMOTIFTAPOX1	1.40e-8	4.48e-6
V	TATABOX2	2.56e-8	8.20e-6
V	GATABOX	3.83e-8	1.22e-5
V	TOPOISOM	1.32e-7	4.22e-5
V	D2GMAUX28	1.63e-7	5.20e-5
V	SEF1MOTIF	2.42e-7	7.73e-5
V	LECPLEACS2	2.50e-6	8.00e-4
V	SITE3SORPS1	2.93e-6	9.38e-4
V	IBOX	3.19e-6	1.02e-3
V	POLASIG3	3.59e-6	1.15e-3
V	IBOXCORE	3.65e-6	1.17e-3
V	LBOXLERBCS	4.49e-6	1.44e-3
V	GT1MOTIFPSRBCS	6.29e-6	2.01e-3
V	TATABOX3	8.76e-6	2.80e-3
V	C2GMAUX28	1.12e-5	3.56e-3
V	POLASIG1	1.53e-5	4.89e-3
V	TATABOX5	1.93e-5	6.15e-3
V	TATABOX1	2.53e-5	8.08e-3
V	ATHB6COREAT	2.63e-5	8.37e-3
V	TATABOXOSPAL	3.27e-5	1.04e-2
V	GARE2OSREP1	3.27e-5	1.04e-2
V	MARTBOX	4.39e-5	1.40e-2
V	CARGCW8GAT	5.46e-5	1.73e-2
V	WBOXNTERF3	9.47e-5	2.98e-2
V	MARARS	9.51e-5	3.00e-2
V	WBOXATNPR1	9.83e-5	3.10e-2
V	AMYBOX2	9.88e-5	3.11e-2
V	P1BS	1.14e-4	3.59e-2
V	HDZIP2ATATHB2	1.19e-4	3.73e-2

## Sheet: Supplementary Table 4
STable 4. List of motifs identified in the putative promoter regions (PPRs) of MLO genes upregulated during the interaction with PM fungi and/or belonging to the phylogenetic clade V.
Motif_ID	Consensus Sequence
M1	CTTTCCCTTTCCCTCTCCCCC
M2	TTACTTTGTTTTTTTTGCGGT
M3	CAAGTCATCTCCTTTTGCCCCTCCCCCC
M4	TCGGCCTGTCCCCCCTCGCCCGCGCCGTCTGCCACCGGGGCGAAGGGC
M5	CAGTCGAGGGCCAGGGTCCTCCCCAACATTGACCGCAGCACCCC
M6	TATATATATATATATATATATATA

## Sheet: Supplementary Table 5
STable 5. Gene-specific primers used in this study for gene-expression analysis.
Gene ID	ID-Consortium	Forward primer 5’-3’	Reverse primer 5’-3’	Amplification Efficiency	R^2
CmMLO3	MELO3C005044	AGATCCCGTTGATTCAAGTTCG	TTCGAGATGAATGGCCTAAACG	0.997	0.99
CmMLO5	MELO3C012438	GCCAAGATGCTGTCACTCAAAT	CCTCGAACCATAGTCAGGATCT	1.004	0.99
CmMLO12	MELO3C025761	ATGCTGTTGGGATTCATATCG	ACCAGGTCGGCTTCTTTAGTTA	1	0.99
β-actin	MELO3C023264	CTGGAATCCACGAGACTACCTA	CAAGAGCTGTGATCTCTTTGCT	0.999	0.99
